# Supplementary material for: Surface landmark quantification of embryonic mouse craniofacial morphogenesis
Source: BMC Dev Biol. 2014 Jul 24;14:31. doi: 10.1186/1471-213X-14-31 (PMC4222779; doi:10.1186/1471-213X-14-31)
Supplement: Additional file 1 — Full biological and practical landmark definitions. The practical definitions, which can differ between embryonic ages are intended to guide landmark placement so that landmarks are placed homologously across ages according to the biological definitions. [file 1471-213X-14-31-S1.xlsx]

## Sheet: Sheet1
Landmark Number	Biological Interpretation	E10.5 Practical Definitions	E11.5 Practical Definitions	E12.5 Practical Definitions
1	The dorsal midline point between the growing forebrain and midbrain lobes. A useful midline dorsal vault point.	Deepest point at the 3-way juncture between the hemispheres of the forebrain and the midbrain.	Midline point at the 3-way juncture between the hemispheres of the forebrain and the midbrain.	Caudal most point along the midline groove between the frontal hemispheres, at the intersection with the midbrain hemisphere.
2	Representing the dorso-rostral midline extent of the growing forebrain. In combination with other points, this point represents the shape and size of the developing forebrain. This is useful for the correct calcualtion of centroid size and as a relativley independent reference for the dorsal and rostral growth of the nasal promineneces. This point can be a bit tricky to place because it is along …	Most dorso-rostral point on midline groove between the two forebrain hemispheres.	Most dorso-rostral point on midline groove between the two forebrain hemispheres.	Most dorso-rostral point on midline groove between the two forebrain hemispheres.
3	Midline point that represents the dorsal most extent of the face. After E11.5, this point becomes harder to pinpoint, because of the more subtle slope at the border between the two. The point probably retains its association with the top of the nasal processes, but may move in relation to the forebrain as the nasal processes develop.	Rostral midline point at the groove between forebrain and the nasal processes (essentially a 4-way junction).	Rostral midline point at the groove between forebrain and the nasal processes (essentially 4-way junction).	Rostral midline point at the groove between forebrain and the nasal processes (essentially 4-way junction).
4	Midline most rostral point at the meeting of the medial nasal processes. This point is more difficult to distinguish from point 3 at E10.5 and younger as the rostral expansion of the nasal processes have yet to commence.	Midline point at the rotro-ventral extreme between the medial nasal processes.	Most rostral point of the midline between the two medial nasal processes.	Most rostral point of the midline between the two medial nasal processes.
5	Representing the ventral midline point on the primary palate, in the region that develops into the vermillion of the lip.	The midline point between the caudo-ventral borders of the medial nasal processes.	The ventral most midline point along the developing lip.	The ventral most midline point along the developing lip.
6 (23)	Representing the border between the medial nasal process and the forebrain, in line with the center of the body of the medial nasal process. Is more difficult to take in older specimens because of the development of a longer sloping border between nasal processes and the forebrain.	The most dorsal point along the rostral border of the medial nasal process and the forebrain.	Point representing the center of the body of the medial nasal process at the dorso-rostral border of the medial nasal process and the forebrain (may not be the most dorsal point).	Point representing the center of the body of the medial nasal process at the dorso-rostral border of the medial nasal process and the forebrain (may not be the most dorsal point).
7 (24)	Most dorsal extent of the rostral portion of the lateral nasal process, marking the original rostrolateral intersection of the lateral nasal process and the forbrain. In an attempt to keep the same position on the lateral nasal process relative to the forebrain, the point appears to move farther and farther to the lateral side of the lateral nasal process as it expands rostrally from E10.5 to E12…	Viewed from the rostral aspect, the dorso-lateral most point at the intersection of the lateral nasal process and the forebrain.	Dorso-lateral most point at the intersection of the lateral nasal process and the forebrain.	Dorso-lateral most point at the intersection of the lateral nasal process and the forebrain (taken on the groove between frontal hemisphere and lateral nasal rather than the edge of the whisker field).
8 (25)	This landmark serves to indicate the dorso-caudal most point of the lateral nasal process. Retains its relative position to the eye from E10.5-E12.5.	Deepest point at the 3-way juncture between the lateral nasal process, forebrain and the eye.	Deepest point in the orbital margin at the 3-way juncture between the lateral nasal process, forebrain and the eye.	Deepest point in the orbital margin at the 3-way juncture between the lateral nasal process, forebrain and the eye.
9 (26)	This landmark serves to indicate the caudal most point of the intersection between the lateral nasal process and the maxillary process. It represents the caudal end of the future nasolacrimal duct. Its position relative to the eye shifts from the ventro-rostral corner of the eye at E10.5 to a position closer to point 8(25) by E12.5.	Deepest point at the 3-way juncture between the lateral nasal process, maxillary process and the eye.	Deepest point in the orbital margin at the 3-way juncture between the lateral nasal process, maxillary process and the eye.	Caudal most point of the intersection between the lateral nasal and maxillary processes (the line between the second and third whisker rows, counting from the dorsal side), taken in the depth of the orbital margin at that point.
10 (27)	A point to represent the caudo lateral projection of the dorsal edge of the maxillary process, found between the caudal point 9(26) and the rostral points around the nasal aperture. In specimens older than E11.5, the lateral nasal and maxillary processes may have fused, meaning the point is not in the nasolacrimal duct, but on the external border between whiskers that are derived from the two pro…	Rostro-dorsal point of inflection within the future nasolacrimal duct (between the maxillary and lateral nasal process).	Rostro-dorsal point of inflection within the future nasolacrimal duct (between the maxillary and lateral nasal process)	Viewed from the lateral aspect, the caudo-ventral point of the developing rhinarium at the intersection between the second and third whisker lines, counting from the dorsal. (Often coinciding with the most rostral extension of growing third whisker line)
11 (28)	Point at the nasal aperture that represents the intersection of the lateral nasal process and the maxillary process. This point can be very close to points 12 and 13, particularly in specimens older than E10.5. It is also more difficult to pinpoint in older specimens.	Ventral most point of the lateral nasal process, taken at the base of the body of the process as it surrounds the nasal pit.	Ventral most point of the lateral nasal process, taken at the base of the body of the process as it surrounds the nasal pit.	Ventral most point of the lateral nasal process, likely close to fusion point with medial nasal process.
12 (29)	Point that represents the most rostro-ventral intersection between the medial nasal process and the maxillary process. Between E10.5 and E11.5, it shows the growth of the medial nasal process as a contributor to the labial margin. By E12.5, it becomes difficult to find as the labial margin matures and the two processes fuse together. NOTE: In older E12.5s, can we convincingly see the point? If so…	Latero-ventral most point on the medial nasal process, taken at the base of the body of the process as it surrounds the nasal pit.	Viewed from the rostral aspect, the latero-ventral most point on the medial nasal process, taken at the base of the body of the process as it surrounds the nasal pit.	Viewed from the rostral aspect, , the latero-ventral most point on the medial nasal process, taken along the developing labia just ventral to the nasal pit.
13 (30)	The rostro-caudal most extension of the lateral nasal prominence. This is primarily to show the rostral growth of the lateral nasal process between E10.5 and E12.5 rather than representing the lateral border of the nasal aperture.	Viewing the lateral profile, the point halfway along the rostral curve of the lateral nasal process, likely to fall on at some distance from the nasal aperture.	Viewing the lateral profile, the most rostro-ventral point along the rostral curve of the lateral nasal process, likely to fall at some distance from the nasal aperture.	Viewing the lateral profile, the most rostro-ventral point along the rostral curve of the lateral nasal process, likely to fall at some distance from the nasal aperture.
14 (31)	Point representing the middle of the medial side of the nasal aperture as a lateral extent of the medial nasal process. Might also be thought to represent the border between medial and lateral nasal processes.	Maximum of curvature of the medial side of the nasal pit, taken on the interior rim.	Maximum of curvature of the medial side of the nasal pit, taken on the interior rim.	Maximum of the concave curvature of the medial side of the nasal pit, taken on the interior rim.
15 (32)	Point representing the dorsal most point of the nasal aperture. May also be seen to represent the rostro-dorsal extreme of the border between the medial and lateral nasal processes. More difficult to pinpoint in the E12.5 mice because of the development of the rhinarium.	Point on the dorsal extreme of the nasal pit, between the medial and lateral nasal processes.	Point on the dorsal extreme of the nasal pit, between the medial and lateral nasal processes.	Point on the dorsal extreme of the nasal pit, between the medial and lateral nasal processes.
16 (33)	This represents the corner of the developing mouth, which is more precisely described as the most caudo-lateral point on the rostral border of the maxillary and mandibular processes.	Caudo-lateral most point in rostral groove between mandibular and maxillary processes.	Caudo-lateral most point in rostral groove that starts between the mandibular and maxillary processes, taken on the maxillary process. This point may be beyond the visible extent of the mandibular process.	Caudo-lateral most point in rostral groove that starts between the mandibular and maxillary processes, taken on the maxillary process. This point may be beyond the visible extent of the mandibular process.
17 (34)	Represents the lateral extent of the center of the maxillary process as it exists in E10.5 and E11.5. In E12.5, the point in this region of the maxillary process is not neccessarily the most lateral. Can be difficult to take in E11.5 when the process can be flat and featureless.	Looking into the mouth, most lateral point along the maxillary prominence. May need to center it on the rostral part of the maxillary process by viewing the lateral profile. Looking at the lateral profile, the most lateral part of the of the maxillary process dorsal to the mouth.	In younger E11.5's; taken as the most lateral point along the maxillary prominence, viewed when looking into the mouth. In older E11.5's; looking at the lateral profile, middle of the developing indentation of the maxillary process just dorsal to the developing labial curve and the developing 5th whisker row.	Looking at the lateral profile, the middle of the groove between the fourth and fifth whisker rows (counting from the dorsal).
18 (35)	Meant as a relatively independent reference point caudal to the face and the eye, as an anchor for the facial landmarks. Taken at the intersection of the buldge of the trigeminal ganglion and the pontine flexure of the developing brain. May be difficult to pinpoint after E11.5.	Most lateral point on the connetion between the dorso-rostral base of the brain's pontine flexure and the tissue buldge found caudal to the maxillary process. (Between the "bump" and the brain fold)	Most lateral point on the connetion between the dorso-rostral base of the brain's pontine flexure and the tissue buldge found caudal to the maxillary process. (Between the "bump" and the brain fold)	Most lateral point on the connetion between the dorso-rostral base of the brain's pontine flexure and the tissue buldge found caudal to the maxillary process. (Between the "bump" and the brain fold)
19 (36)	Representing the ventro-lateral most point of the rostral aspect of the mandibular process. At E10.5, this coincides with the visible border between the mandibular process and the second branchyal arch (hyoid process). By E12.5, the first branchial arch is no longer visible and the mandibular process is relatively small comapred to the growing maxillary and nasal processes.	Looking into the mouth, the most lateral point in the groove between the hyoid process and the mandibular process, taken on the mandibular process in the case that the groove is a canyon.	Looking into the mouth, the most ventro-lateral corner of the visible body of the mandibular process. This point should not be farther lateral than the lateral most part of any visible rostral border between hyoid process and mandibular process.	Looking into the mouth, the most ventro-lateral corner of the visible body of the mandibular process.
20 (37)	The medial, rostral, dorsal corner of the developing mandibular process. In conjunction with point 16(33), this can represent the extent of the mandibular process. Between E10.5 and E12.5 the two mandibular processes remain seperated enough that the left and right versions of this point are distinct.	Looking up into the mouth in the direction of the developing palate, the most rostro-medial point on the dorsal margin of the mandibular process. This point should be taken in the middle of the dorso-ventral thickness of the mandibular process rather than at the border of mandibular and medial nasal processes.	Looking into the mouth, the most rostro-medial point on the dorsal margin of the mandibular process. Should be taken on the body of the mandibular process rather than at the border between maxillary and medial nasal processes.	Looking into the mouth, the most rostro-medial point on the dorsal margin of the mandibular process. Should be taken on the body of the mandibular process rather than at the border between maxillary and medial nasal processes.
21 (38)	Meant as a relatively independent reference point caudal and dorsal to the face for the lateral anchoring of facial landmarks. The ventral caudal most point on the bulge of the growing forebrain, as noted from the lateral perspective. In combination with other points, can represent the growth of the forebrain itself. By E12.5, the point may be more difficult to pinpoint as this corner of the fore…	Viewing the lateral profile, the ventro-caudal most point on the body of the forebrain, where the vertical and horizontal borders meet, caudal to the eye.	Viewing the lateral profile, the ventro-caudal most point on the body of the forebrain, where the vertical and horizontal borders meet, caudal to the eye.	Viewing the lateral profile, the ventro-caudal most point on the body of the forebrain, where the vertical and horizontal borders meet, caudal to the eye.
22	A midline point on the back of the head, found as the most caudal midline point just ventral to the midbrain. By E12.5 the midbrain may have grown ventrally to abut or cover the region where this point is found at E10.5 and E11.5.	Midline point at the caudal intersection between the midbrain and the hindbrain. Generally found directly dorsal to the most caudal dorsal flexure of the hindbrain.	Midline point at the caudal intersection between the midbrain and the hindbrain. Generally found directly dorsal to the most caudal dorsal flexure of the hindbrain.	Midline point at the caudal intersection between the midbrain and the hindbrain.
